# Supplementary material for: Injectable Peptide Hydrogel Encapsulation of Mesenchymal Stem Cells Improved Viability, Stemness, Anti-Inflammatory Effects, and Early Stage Wound Healing
Source: Biomolecules. 2022 Sep 17;12(9):1317. doi: 10.3390/biom12091317 (PMC9496061; doi:10.3390/biom12091317)
Supplement: Supplementary file 1 [file biomolecules-12-01317-s001.zip]

Archive with 1 entries (1 files):
- biomolecules-1854688-supplementary.pdf
